# Supplementary material for: Role of PB1 Midbody Remnant Creating Tethered Polar Bodies during Meiosis II
Source: Genes (Basel). 2020 Nov 24;11(12):1394. doi: 10.3390/genes11121394 (PMC7760350; doi:10.3390/genes11121394)
Supplement: Supplementary file 1 [file genes-11-01394-s001.zip]

Archive with 8 entries (8 files):
- Supp Movie 1.avi
- Supp Movie 2.avi
- Supp Movie 3.avi
- Supp Movie 4.avi
- Supp Movie 5.avi
- Supp Movie 6.avi
- Supp Movie 7.avi
- Supp Movie 8.avi
